# Supplementary material for: Prognostic Factors for Mortality, Activity of Daily Living, and Quality of Life in Taiwanese Older Patients within 1 Year Following Hip Fracture Surgery
Source: J Pers Med. 2022 Jan 13;12(1):102. doi: 10.3390/jpm12010102 (PMC8778381; doi:10.3390/jpm12010102)
Supplement: Supplementary file 1 [file jpm-12-00102-s001.zip]

Archive with 1 entries (1 files):
- jpm-1496209-supplementary.pdf
